# Supplementary material for: Agavin induces beneficial microbes in the shrimp microbiota under farming conditions
Source: Sci Rep. 2022 Apr 16;12:6392. doi: 10.1038/s41598-022-10442-2 (PMC9013378; doi:10.1038/s41598-022-10442-2)
Supplement: Supplementary file 1 — Supplementary Information 1. [file 41598_2022_10442_MOESM1_ESM.zip]

Archive with 9 entries (9 files):
- fig_new_S4.pdf
- fig_new_S5.pdf
- fig_new_S6.pdf
- fig_new_S7.pdf
- fig_new_S8.pdf
- fig_new_s1.pdf
- fig_new_s2.pdf
- fig_new_s3.pdf
- fig_new_s9.pdf
