# Supplementary material for: Agavin induces beneficial microbes in the shrimp microbiota under farming conditions
Source: Sci Rep. 2022 Apr 16;12:6392. doi: 10.1038/s41598-022-10442-2 (PMC9013378; doi:10.1038/s41598-022-10442-2)
Supplement: Supplementary file 2 — Supplementary Information 2. [file 41598_2022_10442_MOESM2_ESM.zip]

Archive with 5 entries (5 files):
- new_TABLE_s1.xlsx
- new_TABLE_s2.docx
- new_TABLE_s3.docx
- new_TABLE_s4.docx
- new_TABLE_s5.docx
