# Supplementary material for: Agavin induces beneficial microbes in the shrimp microbiota under farming conditions
Source: Sci Rep. 2022 Apr 16;12:6392. doi: 10.1038/s41598-022-10442-2 (PMC9013378; doi:10.1038/s41598-022-10442-2)
Supplement: Supplementary file 2 — Supplementary Information 2. [file 41598_2022_10442_MOESM2_ESM.zip › new_TABLE_s1.xlsx]

## Sheet: Hoja1
	Food comsumption (gr)
Day of treatment	AG2	AG10	BD
1	18	18	18
2	18	18	18
3	18	18	18
4	18	18	18
5	30	30	30
6	30	30	30
7	30	30	30
8	30	30	30
9	30	30	30
10	30	30	30
11	30	30	30
12	30	42	39
13	30	48	48
14	30	48	48
15	30	54	54
16	30	72	72
17	30	90	90
18	24	96	84
19	18	108	96
20	48	120	108
21	72	150	132
22	72	150	132
23	60	180	150
24	60	180	150
25	60	180	150
26	60	180	150
27	60	180	150
Table S1. Total food supplied per day for each of the treatments.
